# Supplementary material for: Reproducibility and Scalability of Magnetic Nanoheater Synthesis
Source: Nanomaterials (Basel). 2021 Aug 13;11(8):2059. doi: 10.3390/nano11082059 (PMC8402135; doi:10.3390/nano11082059)
Supplement: Supplementary file 1 [file nanomaterials-11-02059-s001.zip]

Archive with 1 entries (1 files):
- nanomaterials-1317280-supplementary.pdf
